# Supplementary material for: Comparison between the Viral Illness Caused by SARS-CoV-2, Influenza Virus, Respiratory Syncytial Virus and Other Respiratory Viruses in Pediatrics
Source: Viruses. 2024 Jan 27;16(2):199. doi: 10.3390/v16020199 (PMC10891516; doi:10.3390/v16020199)
Supplement: Supplementary file 1 [file viruses-16-00199-s001.zip]

Archive with 1 entries (1 files):
- viruses-2842630-supplementary.pdf
